# Supplementary material for: Covalent Grafting of Quaternary Ammonium Salt-Containing Polyurethane onto Silicone Substrates to Enhance Bacterial Contact-Killing Ability
Source: Polymers (Basel). 2024 Dec 25;17(1):17. doi: 10.3390/polym17010017 (PMC11723070; doi:10.3390/polym17010017)
Supplement: Supplementary file 1 [file polymers-17-00017-s001.zip]

Archive with 1 entries (1 files):
- polymers-3362138-supplementary.pdf
